# Supplementary material for: Quantifying Potentially Suitable Geographical Habitat Changes in Chinese Caterpillar Fungus with Enhanced MaxEnt Model
Source: Insects. 2025 Mar 3;16(3):262. doi: 10.3390/insects16030262 (PMC11943047; doi:10.3390/insects16030262)
Supplement: Supplementary file 1 [file insects-16-00262-s001.zip]

Archive with 16 entries (16 files):
- Figure S1.tif
- Figure S2.tif
- Figure S3.tif
- Figure S4.tif
- Figure S5.tif
- Supplementary Table S1.pdf
- Supplementary Table S10.pdf
- Supplementary Table S11.pdf
- Supplementary Table S2.pdf
- Supplementary Table S3.pdf
- Supplementary Table S4.pdf
- Supplementary Table S5.pdf
- Supplementary Table S6.pdf
- Supplementary Table S7.pdf
- Supplementary Table S8.pdf
- Supplementary Table S9.pdf
